# Supplementary material for: Real-World Effectiveness Following Benralizumab Use in Patients with Severe Eosinophilic Asthma in Romania: A Retrospective Cohort Study (BREEZE)
Source: J Clin Med. 2026 Jan 6;15(2):425. doi: 10.3390/jcm15020425 (PMC12841929; doi:10.3390/jcm15020425)
Supplement: Supplementary file 1 [file jcm-15-00425-s001.zip]

Archive with 1 entries (1 files):
- jcm-4015084-supplementary.pdf
